# Supplementary material for: Oral Acid Load Down-Regulates Fibroblast Growth Factor 23
Source: Nutrients. 2022 Feb 28;14(5):1041. doi: 10.3390/nu14051041 (PMC8912769; doi:10.3390/nu14051041)
Supplement: Supplementary file 1 [file nutrients-14-01041-s001.zip]

Archive with 4 entries (4 files):
- Figure S1.pdf
- Figure S2.pdf
- Table S1_Supplementary.pdf
- Table S2_Supplementary.pdf
